# Supplementary material for: A genetically anchored physical framework for Theobroma cacao cv. Matina 1-6
Source: BMC Genomics. 2011 Aug 16;12:413. doi: 10.1186/1471-2164-12-413 (PMC3173454; doi:10.1186/1471-2164-12-413)
Supplement: Additional file 1 — Genetic marker BAC hybridizations. Summary of anchoring the Matina 1-6 genetic map to the Matina 1-6 physical map. [file 1471-2164-12-413-S1.XLSX]

## Sheet: Sheet1
Additional file 1. Genetic marker BAC hybridizations.
Marker	Chromosome	Ctg	No. Clones Hit
L1D0.4_mTcCIR118	1	1	5
L1D0_mTcCIR106	1	1	13
L1D31.7_mTcCIR121	1	23	17
L1D31.7_mTcCIR121	1	2	7
L1D32.3_mTcCIR262	1	2	7
L1D32.8_mTcCIR174	1	2	14
L1D32_SHRSTc27	1	2	2
L1D34.7_mTcCIR88	1	2	10
L1D34.8_mTcCIR138	1	2	2
L1D36.1_mTcCIR102	1	2	9
L1D36.1_mTcCIR270	1	2	11
L1D36.1_mTcCIR272	1	2	6
L1D45.2_mTcCIR29	1	2	8
L1D48_W1214	1	2	26
L1D52.8_mTcCIR210	1	2	15
L1D53_COS15	1	2	7
L1D54_mTcCIR137	1	49	14
L1D55.5_mTcCIR249	1	2	13
L1D57.6_mTcCIR84	1	2	22
L1D61.8_mTcCIR244	1	49	4
L1D63.8_mTcCIR130	1	49	8
L1D63_SHRSTc23	1	49	9
L1D64.5_mTcCIR246	1	49	15
L1D69.6_mTcCIR273	1	49	13
L1D71.5_mTcCIR286	1	49	7
L1D89.4_mTcCIR275	1	3	9
L1D92.1_mTcCIR264	1	3	15
L1D99.1_mTcCIR194	1	3	11
L1D99_RGH11	1	3	8
L1D99_RGH11	1,2,7	44	4
L2D0_mTcCIR252	2	4	17
L2D6.9_mTcCIR44	2	5	31
L2D8.3_mTcCIR240	2	5	17
L2D14.2_mTcCIR100	2	5	25
L2D17_mTcCIR3	2	5	10
L2D22.1_mTcCIR129	2	5	17
L2D24_SHRST6	2	5	4
L2D38.7_mTcCIR268	2	5	14
L2D40_SHRSTc13	2	5	13
L2D42.4_mTcCIR176	2	5	22
L2D45_mTcCIR151	2	5	28
L2D53.6_mTcCIR60	2	5	12
L2D55.1_mTcCIR227	2,4,5,8	47	24
L2D55.1_mTcCIR227	2	6	21
L2D55.1_mTcCIR227	2,6	31	14
L2D55.1_mTcCIR227	1,2,10	44	8
L2D55.1_mTcCIR227	2,3,4	12	7
L2D55.1_mTcCIR227	2,4,5	7	7
L2D55.1_mTcCIR227	2	53	6
L2D55.5_mTcCIR165	2	6	15
L2D61.6_mTcCIR224	1,2,4	49	21
L2D61.6_mTcCIR225	2,4,5	7	12
L2D64.7_mTcCIR162	2	7	14
L2D68.6_mTcCIR195	2	8	10
L2D72.9_mTcCIR48	2	9	9
L2D89.7_mTcCIR230	2	9	19
L2D90.3_mTcCIR228	2	9	13
L2D92_W123	2	10	8
L2D95.3_mTcCIR11	2	10	11
L2D96_SHRSTc18	2	10	5
L2D103.6_mTcCIR281	2	10	3
L2D104.4_mTcCIR73	2	10	9
L3D0_mTcCIR105	3	11	20
L3D3.6_mTcCIR153	3	16	7
L3D4.6_mTcCIR198	3	16	11
L3D11.5_mTcCIR21	3	12	26
L3D11.9_mTcCIR192	3	13	13
L3D14.6_mTcCIR247	3	14	12
L3D15.1_mTcCIR133	3	14	1
L3D17.6_mTcCIR204	3	15	24
L3D17.6_mTcCIR204	2,3	8	1
L3D24_COS19	3	48	2
L3D26.5_mTcCIR82	3	48	8
L3D39.7_mTcCIR280	3	16	21
L3D40.3_mTcCIR289	3	16	18
L3D42_mTcCIR78	3	16	9
L3D43.6_mTcCIR278	3	16	8
L3D44.7_mTcCIR263	3	16	8
L3D46_mTcCIR65	3	16	8
L3D47.6_mTcCIR219	3	16	18
L3D52.8_mTcCIR167	3	16	4
L3D63.9_mTcCIR254	3	16	25
L3D64.7_mTcCIR135	3	16	23
L3D66.9_mTcCIR140	3	16	8
L3D69.5_mTcCIR131	3	16	2
L3D70_SHRSTc5	3	16	14
L3D70_SHRSTc7	3	16	6
L3D71.6_mTcCIR202	3	16	17
L3D72.4_mTcCIR144	3	16	25
L3D78.4_mTcCIR81	3	16	18
L4D0_mTcCIR168	4	17	16
L4D5.6_mTcCIR222	4	17	14
L4D6.7_mTcCIR115	4	17	6
L4D7.7_mTcCIR158	4	17	13
L4D25.8_mTcCIR18	4	18	15
L4D27.3_mTcCIR107	4	18	26
L4D31_mTcCIR17	4	18	12
L4D32.5_mTcCIR183	4	18	17
L4D33.6_mTcCIR213	4	18	16
L4D39.8_mTcCIR221	4	19	8
L4D42.6_mTcCIR217	4	19	14
L4D43_mTcCIR188	4	19	7
L4D45.4_mTcCIR12	4	19	7
L4D46_mTcCIR231	4	19	14
L4D48.3_mTcCIR43	4	19	12
L4D53.5_mTcCIR32	4	20	25
L4D59.2_mTcCIR95	4	20	4
L4D62.9_mTcCIR33	4	21	27
L4D63.4_mTcCIR237	1,2,4	49	21
L4D63.4_mTcCIR237	4	21	9
L4D63.4_mTcCIR237	4	52	8
L4D66.2_mTcCIR207	4	22	14
L4D69.8_mTcCIR57	4	22	7
L4D71.2_mTcCIR67	4	22	17
L4D72.1_mTcCIR233	4	22	11
L4D72.7_mTcCIR241	4	22	18
L4D77.6_mTcCIR234	4	22	12
L4D78.3_mTcCIR242	4	22	9
L5D0_mTcCIR265	5	23	3
L5D1.1_mTcCIR232	5	23	11
L5D2_W1210	5	23	8
L5D4.2_mTcCIR257	5	23	14
L5D5.2_mTcCIR119	5	23	15
L5D5.8_mTcCIR156	5	23	10
L5D8_SHRSTc37	5	23	6
L5D10_SHRSTc11	5	23	2
L5D10_SHRSTc12	5	23	4
L5D11.7_mTcCIR279	5	23	11
L5D14.2_mTcCIR267	5	23	13
L5D16_mTcCIR148	5	23	17
L5D21_SHRSTc22	5	23	2
L5D26_mTcCIR10	5	23	15
L5D29.1_mTcCIR2	5	23	20
L5D29.3_mTcCIR123	5	23	22
L5D29.8_mTcCIR47	5	23	10
L5D33_mTcCIR169	5	25	38
L5D34_mTcCIR271	5	25	29
L5D34_mTcCIR271	3,5	48	9
L5D35.3_mTcCIR248	5	26	9
L5D35_mTcCIR259	5	26	4
L5D40_mTcCIR256	5	28	12
L5D41_mTcCIR170	5	28	9
L5D47_mTcCIR245	5	27	3
L5D48_mTcCIR69	5	27	20
L5D48_W1211	5	27	7
L5D49_SHRSTc19	5	27	6
L5D63_SHRSTc4	5	29	9
L5D64_mTcCIR216	5	28	8
L5D64_mTcCIR216	5	29	7
L5D71_mTcCIR80	5	29	10
L5D80_mTcCIR288	5	30	4
L5D83_mTcCIR127	5	30	17
L5D84_mTcCIR101	5	30	6
L5D85_mTcCIR109	5	30	3
L5D86_mTcCIR274	5	30	16
L6D0_mTcCIR53	6	31	12
L6D6_mTcCIR16	6	31	7
L6D6_mTcCIR182	6	31	19
L6D8_mTcCIR136	6	31	5
L6D20_TIR8	6	32	27
L6D28_mTcCIR235	6	33	21
L6D30_mTcCIR276	6	33	9
L6D31_SHRSTc44	6	33	2
L6D32_mTcCIR71	6	33	11
L6D34_mTcCIR193	6	33	8
L6D35_mTcCIR238	6	33	20
L6D36_mTcCIR25	6	33	24
L6D43_mTcCIR255	6	33	9
L6D51_SHRSTc25	6	33	2
L6D56_mTcCIR209	6	33	21
L6D63_mTcCIR9	6	33	17
L7D4_mTcCIR113	7	34	29
L7D5_mTcCIR190	7	34	20
L7D13_RGH1	7	34	16
L7D17_mTcCIR13	7	34	27
L7D27_mTcCIR110	7	34	19
L7D27_RGH4	7	34	32
L7D29_mTcCIR7	7	34	7
L7D31_mTcCIR46	7	34	14
L7D37_mTcCIR56	7	35	50
L7D43_mTcCIR147	7	35	13
L7D47_mTcCIR177	7	35	2
L7D47_mTcCIR179	7	35	6
L7D50_mTcCIR277	7	35	18
L8D0_mTcCIR99	8	36	9
L8D2_mTcCIR1	8	36	25
L8D5_mTcCIR75	8	36	25
L8D5_mTcCIR75	8	50	1
L8D7_mTcCIR282	8	36	25
L8D9_mTcCIR163	8	36	21
L8D19_mTcCIR225	8	36	10
L8D21_SHRSTc20	8	36	29
L8D27_mTcCIR258	8	36	9
L8D29_mTcCIR70	8	36	26
L8D31_mTcCIR200	8	36	22
L8D36_mTcCIR26	8	36	24
L8D39_mTcCIR218	8	36	9
L8D51_mTcCIR189	8	47	24
L8D57_mTcCIR45	8	37	9
L8D59_mTcCIR103	8	37	22
L9D0_mTcCIR243	9	51	10
L9D1_mTcCIR287	9	38	35
L9D7_mTcCIR266	9	38	11
L9D10_mTcCIR126	9	38	3
L9D13_mTcCIR250	9	38	2
L9D14_mTcCIR285	9	38	19
L9D17_mTcCIR166	9	38	13
L9D18_mTcCIR172	9	38	11
L9D22_mTcCIR30	9	38	21
L9D23_mTcCIR251	9	38	2
L9D36_mTcCIR35	9	39	24
L9D37.6_mTcCIR157	9	39	12
L9D42_mTcCIR160	9	39	8
L9D49_mTcCIR124	9	41	22
L9D51_mTcCIR178	9	41	25
L9D52_mTcCIR90	9	41	2
L9D52_mTcCIR114	9	40	31
L9D55_mTcCIR8	9	40	9
L9D56_mTcCIR142	9	40	22
L9D64_mTcCIR58	9	42	10
L9D64_RGH2	9	42	15
L9D66_mTcCIR205	9	43	5
L9D67_mTcCIR212	9	43	5
L9D80_mTcCIR98	9	41	2
L9D80_mTcCIR98	9	43	2
L9D80_mTcCIR283	9	43	14
L9D81_mTcCIR64	9	43	3
L9D93_mTcCIR96	9	43	2
L9D100_mTcCIR85	9	43	4
L9D101_mTcCIR145	9	43	15
L9D101_mTcCIR154	9	43	27
L9D102_mTcCIR79	9	43	12
L10D0_mTcCIR223	10	44	13
L10D4_mTcCIR37	10	44	14
L10D11_RGH7	10	44	15
L10D12_RGH8	10	44	71
L10D26_mTcCIR61	10	44	15
L10D28_mTcCIR91	10	44	3
L10D31_mTcCIR112	10	44	4
L10D39_mTcCIR77	10	45	2
L10D41_mTcCIR104	10	45	4
L10D42_mTcCIR155	10	45	10
L10D45_mTcCIR31	10	45	4
L10D54_mTcCIR220	10	45	13
L10D61_COS4	10	46	20
L10D63_mTcCIR229	10	46	14
