# Supplementary material for: A genetically anchored physical framework for Theobroma cacao cv. Matina 1-6
Source: BMC Genomics. 2011 Aug 16;12:413. doi: 10.1186/1471-2164-12-413 (PMC3173454; doi:10.1186/1471-2164-12-413)
Supplement: Additional file 2 — Integration of genetic map to physical map through overgo probe hybridization. Genetic markers, linkage groups, and respective recombination distances. [file 1471-2164-12-413-S2.XLSX]

## Sheet: Sheet1
Additional file 2. Integration of genetic map to physical map through overgo probe hybridization.
Marker	Linkage Group	Recombination Distance
L1D0_mTcCIR106	1	0
L1D0.4_mTcCIR118	1	0.4
L1D32_SHRSTc27	1	32
L1D32.8_mTcCIR174	1	32.8
L1D31.7_mTcCIR121	1	31.7
L1D32.3_mTcCIR262	1	32.3
L1D34.7_mTcCIR88	1	34.7
L1D34.8_mTcCIR138	1	34.8
L1D36.1_mTcCIR272	1	36.1
L1D36.1_mTcCIR270	1	36.1
L1D36.1_mTcCIR102	1	36.1
L1D48_W1214	1	48
L1D57.6_mTcCIR84	1	57.6
L1D52.8_mTcCIR210	1	52.8
L1D55.5_mTcCIR249	1	55.5
L1D53_COS15	1	53
L1D45.2_mTcCIR29	1	45.2
L1D54_mTcCIR137	1	54
L1D61.8_mTcCIR244	1	61.8
L1D63_SHRSTc23	1	63
L1D64.5_mTcCIR246	1	64.5
L1D63.8_mTcCIR130	1	63.8
L1D69.6_mTcCIR273	1	69.6
L1D71.5_mTcCIR286	1	71.5
L1D99.1_mTcCIR194	1	99.1
L1D99_RGH11	1	99
L1D92.1_mTcCIR264	1	92.1
L1D89.4_mTcCIR275	1	89.4
L2D0_mTcCIR252	2	0
L2D45_mTcCIR151	2	45
L2D42.4_mTcCIR176	2	42.4
L2D40_SHRSTc13	2	40
L2D38.7_mTcCIR268	2	38.7
L2D24_SHRST6	2	24
L2D22.1_mTcCIR129	2	22.1
L2D17_mTcCIR3	2	17
L2D14.2_mTcCIR100	2	14.2
L2D8.3_mTcCIR240	2	8.3
L2D6.9_mTcCIR44	2	6.9
L2D53.6_mTcCIR60	2	53.6
L2D55.5_mTcCIR165	2	55.5
L2D64.7_mTcCIR162	2	64.7
L2D61.6_mTcCIR224	2	61.6
L2D68.6_mTcCIR195	2	68.6
L2D90.3_mTcCIR228	2	90.3
L2D89.7_mTcCIR230	2	89.7
L2D72.9_mTcCIR48	2	72.9
L2D92_W123	2	92
L2D95.3_mTcCIR11	2	95.3
L2D96_SHRSTc18	2	98.2
L2D103.6_mTcCIR281	2	103.6
L2D104.4_mTcCIR73	2	104.4
L3D0_mTcCIR105	3	0
L3D11.5_mTcCIR21	3	11.5
L3D11.9_mTcCIR192	3	11.9
L3D14.6_mTcCIR247	3	14.6
L3D15.1_mTcCIR133	3	15.1
L3D17.6_mTcCIR204	3	17.6
L3D24_COS19	3	24
L3D26.5_mTcCIR82	3	26.5
L3D78.4_mTcCIR81	3	78.4
L3D72.4_mTcCIR144	3	72.4
L3D71.6_mTcCIR202	3	71.6
L3D69.5_mTcCIR131	3	69.5
L3D70_SHRSTc5	3	70
L3D70_SHRSTc7	3	70
L3D66.9_mTcCIR140	3	66.9
L3D64.7_mTcCIR135	3	64.7
L3D63.9_mTcCIR254	3	63.9
L3D52.8_mTcCIR167	3	52.8
L3D44.7_mTcCIR263	3	44.7
L3D46_mTcCIR65	3	46
L3D47.6_mTcCIR219	3	47.6
L3D43.6_mTcCIR278	3	43.6
L3D42_mTcCIR78	3	42
L3D40.3_mTcCIR289	3	40.3
L3D39.7_mTcCIR280	3	39.7
L3D4.6_mTcCIR198	3	4.6
L3D3.6_mTcCIR153	3	3.6
L4D5.6_mTcCIR222	4	5.6
L4D6.7_mTcCIR115	4	6.7
L4D7.7_mTcCIR158	4	7.7
L4D31_mTcCIR17	4	31
L4D27.3_mTcCIR107	4	27.3
L4D25.8_mTcCIR18	4	25.8
L4D33.6_mTcCIR213	4	33.6
L4D32.5_mTcCIR183	4	32.5
L4D39.8_mTcCIR221	4	39.8
L4D43_mTcCIR188	4	43
L4D46_mTcCIR231	4	46
L4D45.4_mTcCIR12	4	45.4
L4D42.6_mTcCIR217	4	42.6
L4D48.3_mTcCIR43	4	48.3
L4D59.2_mTcCIR95	4	59.2
L4D53.5_mTcCIR32	4	53.5
L4D62.9_mTcCIR33	4	62.9
L4D78.3_mTcCIR242	4	78.3
L4D77.6_mTcCIR234	4	77.6
L4D72.7_mTcCIR241	4	72.7
L4D71.2_mTcCIR67	4	71.2
L4D72.1_mTcCIR233	4	72.1
L4D69.8_mTcCIR57	4	69.8
L4D66.2_mTcCIR207	4	66.2
L5D29.3_mTcCIR123	5	29.3
L5D29.1_mTcCIR2	5	29.1
L5D29.8_mTcCIR47	5	29.8
L5D26_mTcCIR10	5	26
L5D16_mTcCIR148	5	16
L5D14.2_mTcCIR267	5	14.2
L5D11.7_mTcCIR279	5	11.7
L5D21_SHRSTc22	5	21
L5D10_SHRSTc12	5	10
L5D10_SHRSTc11	5	10
L5D8_SHRSTc37	5	8
L5D5.8_mTcCIR156	5	5.8
L5D4.2_mTcCIR257	5	4.2
L5D5.2_mTcCIR119	5	5.2
L5D1.1_mTcCIR232	5	1.1
L5D2_W1210	5	2
L5D0_mTcCIR265	5	0
L5D34_mTcCIR271	5	34
L5D33_mTcCIR169	5	33
L5D35_mTcCIR259	5	35
L5D35.3_mTcCIR248	5	35.3
L5D40_mTcCIR256	5	40
L5D64_mTcCIR216	5	64
L5D41_mTcCIR170	5	41
L5D48_W1211	5	48
L5D48_mTcCIR69	5	48
L5D47_mTcCIR245	5	47
L5D49_SHRSTc19	5	49
L5D71_mTcCIR80	5	71
L5D64_mTcCIR216	5	64
L5D63_SHRSTc4	5	63
L5D80_mTcCIR288	5	80
L5D83_mTcCIR127	5	83
L5D84_mTcCIR101	5	84
L5D85_mTcCIR109	5	85
L5D86_mTcCIR274	5	86
L6D0_mTcCIR53	6	0
L6D6_mTcCIR16	6	6
L6D6_mTcCIR182	6	6
L6D8_mTcCIR136	6	8
L6D20_TIR8	6	20
L6D63_mTcCIR9	6	63
L6D56_mTcCIR209	6	56
L6D51_SHRSTc25	6	51
L6D43_mTcCIR255	6	43
L6D34_mTcCIR193	6	34
L6D35_mTcCIR238	6	35
L6D36_mTcCIR25	6	36
L6D31_SHRSTc44	6	31
L6D32_mTcCIR71	6	32
L6D30_mTcCIR276	6	30
L6D28_mTcCIR235	6	28
L7D29_mTcCIR7	7	29
L7D31_mTcCIR46	7	31
L7D27_mTcCIR110	7	27
L7D27_RGH4	7	27
L7D17_mTcCIR13	7	17
L7D13_RGH1	7	13
L7D4_mTcCIR113	7	4
L7D5_mTcCIR190	7	5
L7D50_mTcCIR277	7	50
L7D47_mTcCIR179	7	47
L7D47_mTcCIR177	7	47
L7D43_mTcCIR147	7	43
L7D37_mTcCIR56	7	37
L8D36_mTcCIR26	8	36
L8D39_mTcCIR218	8	39
L8D31_mTcCIR200	8	31
L8D29_mTcCIR70	8	29
L8D27_mTcCIR258	8	27
L8D21_SHRSTc20	8	21
L8D19_mTcCIR225	8	19
L8D9_mTcCIR163	8	9
L8D7_mTcCIR282	8	7
L8D5_mTcCIR75	8	5
L8D0_mTcCIR99	8	0
L8D2_mTcCIR1	8	2
L8D51_mTcCIR189	8	51
L8D59_mTcCIR103	8	59
L8D57_mTcCIR45	8	57
L9D0_mTcCIR243	9	0
L9D23_mTcCIR251	9	23
L9D22_mTcCIR30	9	22
L9D17_mTcCIR166	9	17
L9D18_mTcCIR172	9	18
L9D13_mTcCIR250	9	13
L9D14_mTcCIR285	9	14
L9D10_mTcCIR126	9	10
L9D7_mTcCIR266	9	7
L9D1_mTcCIR287	9	1
L9D0_mTcCIR243	9	0
L9D42_mTcCIR160	9	42
L9D37.6_mTcCIR157	9	37.6
L9D36_mTcCIR35	9	36
L9D49_mTcCIR124	9	49
L9D51_mTcCIR178	9	51
L9D80_mTcCIR98	9	80
L9D52_mTcCIR90	9	52
L9D55_mTcCIR8	9	55
L9D56_mTcCIR142	9	56
L9D52_mTcCIR114	9	52
L9D64_RGH2	9	64
L9D64_mTcCIR58	9	64
L9D102_mTcCIR79	9	102
L9D101_mTcCIR154	9	101
L9D101_mTcCIR145	9	101
L9D100_mTcCIR85	9	100
L9D93_mTcCIR96	9	93
L9D80_mTcCIR98	9	80
L9D81_mTcCIR64	9	81
L9D80_mTcCIR283	9	80
L9D67_mTcCIR212	9	67
L9D66_mTcCIR205	9	66
L10D28_mTcCIR91	10	28
L10D26_mTcCIR61	10	26
L10D31_mTcCIR112	10	31
L10D12_RGH8	10	12
L10D11_RGH7	10	11
L10D4_mTcCIR37	10	4
L10D0_mTcCIR223	10	0
L10D42_mTcCIR155	10	42
L10D39_mTcCIR77	10	39
L10D41_mTcCIR104	10	41
L10D45_mTcCIR31	10	45
L10D54_mTcCIR220	10	54
L10D63_mTcCIR229	10	63
L10D61_COS4	10	61
