# Supplementary material for: A genetically anchored physical framework for Theobroma cacao cv. Matina 1-6
Source: BMC Genomics. 2011 Aug 16;12:413. doi: 10.1186/1471-2164-12-413 (PMC3173454; doi:10.1186/1471-2164-12-413)
Supplement: Additional file 3 — Genetically anchored FPC contigs. Assembled physical map contigs that were genetically anchored, with corresponding lengths and number of BACs. [file 1471-2164-12-413-S3.XLSX]

## Sheet: Sheet1
Additional file 3. Genetically anchored FPC contigs
Contig	Bacs	Length (Mbp)
1	1024	5290120
2	4516	17508700
3	626	2833820
4	217	1269290
5	4744	23708740
6	2571	8282450
7	2304	8536550
8	1032	4461270
9	1231	6665890
10	307	1893650
11	566	2686200
12	1284	5691840
13	2353	6671940
14	650	3577970
16	2085	6552150
17	394	2204620
18	3567	11501050
19	1070	5471620
20	840	4031720
21	154	774400
22	1044	5684580
23	631	3600960
24	4122	13278540
25	567	2966920
26	544	2531320
27	1044	4963420
28	463	2672890
29	741	3813920
30	386	2390960
31	3099	11647460
32	1447	4676650
33	1667	6437200
34	1847	6832870
35	3626	13887170
36	1464	5965300
37	516	2413950
38	1192	6380330
39	884	3950650
40	2069	10058730
41	1763	8330850
42	411	1928740
43	1745	6715500
44	3872	11205810
45	684	3694130
46	1610	5603510
47	1089	4264040
48	1373	5287700
49	3818	12160500
107	1155	4289450
ALL	76408	307248040
