# Supplementary material for: A genetically anchored physical framework for Theobroma cacao cv. Matina 1-6
Source: BMC Genomics. 2011 Aug 16;12:413. doi: 10.1186/1471-2164-12-413 (PMC3173454; doi:10.1186/1471-2164-12-413)
Supplement: Additional file 4 — Unanchored FPC contigs. Assembled physical map contigs that were not genetically anchored, with corresponding lengths and number of BACs. [file 1471-2164-12-413-S4.XLSX]

## Sheet: Sheet1
Additional file 4. Unanchored FPC Contigs
Contig	Bacs	Length (Mbp)
15	1160	3698970
50	357	444070
51	121	1069640
52	537	2438150
53	2774	7586700
54	2	78650
55	2	68970
56	2	104060
57	292	1251140
58	113	539660
59	1819	7362850
60	2	71390
61	92	510620
62	176	1134980
63	23	204490
64	12	249260
65	14	243210
66	155	905080
67	63	183920
68	5	176660
69	2	145200
70	3	214170
71	15	98010
72	4	231110
73	3	88330
74	2	122210
75	2	181500
76	2	87120
77	2	267410
78	2	88330
79	3	100430
80	5	147620
81	2	119790
82	18	94380
83	2	188760
84	2	65340
85	2	66550
86	2	105270
87	2	73810
88	2	66550
89	6	73810
90	2	91960
91	2	104060
92	2	62920
93	3	54450
94	3	118580
95	6	94380
96	2	116160
97	2	98010
98	2	78650
99	2	64130
100	2	67760
101	2	61710
102	2	81070
103	36	78650
104	2	141570
105	3	82280
106	220	1322530
108	2	180290
109	3	182710
110	2	108900
111	2	71390
112	1054	3887730
113	8	105270
114	2	77440
115	3	108900
116	2	136730
117	2	107690
118	3	98010
119	2	119790
120	1013	4486680
121	932	4760140
122	5	102850
123	449	1985610
124	230	1459260
125	2	112530
126	2	113740
127	3	87120
128	2	81070
129	4	91960
130	4	95590
131	2	142780
132	3	85910
133	2	198440
134	3	114950
135	4	106480
136	536	2313520
137	2	88330
138	4	140360
139	816	3533200
140	457	1868240
141	2	143990
142	2	107690
143	2	183920
144	2	85910
145	851	3851430
146	2	104060
147	3	250470
148	3	150040
149	174	1095050
150	2	110110
151	2	104060
152	2	112530
153	2	141570
154	2	117370
155	2	67760
ALL	14710	67446610
