# Supplementary material for: A genetically anchored physical framework for Theobroma cacao cv. Matina 1-6
Source: BMC Genomics. 2011 Aug 16;12:413. doi: 10.1186/1471-2164-12-413 (PMC3173454; doi:10.1186/1471-2164-12-413)
Supplement: Additional file 5 — T. cacao physical map BES aligned to V. vinifera genome assembly. Alignment of the Matina 1-6 physical map to the Vitis genome. [file 1471-2164-12-413-S5.XLSX]

## Sheet: Sheet1
Additional file 5. T. cacao physical map BES aligned to V. vinifera genome assembly
T. cacao Contig	# BAC Clones	T. cacao chromosome	CB size	V. vinifera Chromosome	Start	End	%Identity (avg)
1	1024	1	4373	18	6449645	12796048	88.7
1	1024	1	4373	4	11866355	18974020	86.7
1	1024	1	4373	7	9753145	13530261	88.3
2	4516	1	14471	12	120192	10051812	87
2	4516	1	14471	4	16295502	19059196	85.5
2	4516	1	14471	7	13272845	14728376	88.4
3	626	1	2343	13	10714370	15113491	86.2
3	626	1	2343	15	1338803	6713345	87.3
5	4744	2	19595	1	14287008	15378229	85.4
5	4744	2	19595	1	966636	1890383	87.4
5	4744	2	19595	12	9804477	10291986	87.7
5	4744	2	19595	12	3879560	5549572	85.9
5	4744	2	19595	12	5972289	6198885	85.8
5	4744	2	19595	18	3909657	11359178	86.4
5	4744	2	19595	3	2855988	4139211	86.7
5	4744	2	19595	3	4929271	7121759	86.8
5	4744	2	19595	3	4147040	4489477	82.1
5	4744	2	19595	3	43719	2669297	85.9
5	4744	2	19595	3	3130398	3745100	86.6
7	2304	2	7056	1	6869251	9245074	86
9	1231	2	5510	1	5937454	6712088	87.6
9	1231	2	5510	1	4244833	4709988	86.5
9	1231	2	5510	1	95363	5798797	88.2
9	1231	2	5510	1	11164524	14151553	85.3
9	1231	2	5510	14	19299050	19347851	84.6
10	307	2	1566	1	2229986	3068675	87.3
10	307	2	1566	14	18009121	19130509	90.3
11	566	3	2221	17	8554698	11982175	87.1
11	566	3	2221	17	3892369	4403968	89.9
14	650	3	2958	17	6560027	7329236	87.2
15	1160	3	3058	17	4714299	6316297	87.7
16	2085	3	5416	16	7317527	8061113	87
16	2085	3	5416	2	512959	1849502	86
16	2085	3	5416	2	1423911	1780494	85.2
16	2085	3	5416	2	617092	1403736	85.5
16	2085	3	5416	2	2800182	7150385	86.3
16	2085	3	5416	2	2047305	2273324	85.8
17	394	4	1823	14	15482215	17409194	86.8
18	3567	4	9506	14	12278751	18500434	85.9
18	3567	4	9506	14	18519902	19455426	86.6
19	1070	4	4523	14	11036793	11876909	86.3
19	1070	4	4523	5	14459060	22938644	87
19	1070	4	4523	8	8662944	9876938	85.3
20	840	4	3333	5	10508573	18036609	84.9
20	840	4	3333	5	4704966	5647444	85.7
20	840	4	3333	7	12301947	13095862	85.6
21	154	4	641	5	5678253	7010705	85.9
22	1044	4	4699	5	7061592	9334042	85.8
22	1044	4	4699	5	322959	2599913	84.2
22	1044	4	4699	5	2821688	4031855	85.2
23	631	5	2977	6	3435196	7389852	88.7
23	631	5	2977	8	14065113	15251162	85.9
23	631	5	2977	8	6232732	8838531	86.2
23	631	5	2977	8	11803373	13954927	86.5
24	4122	5	10975	6	2953703	2998785	87.3
24	4122	5	10975	8	18088782	18088782	91
24	4122	5	10975	8	11392159	11810559	84.3
24	4122	5	10975	8	15799488	17945539	85.3
25	567	5	2453	8	18170836	18245011	85.7
26	544	5	2093	8	19188696	21382010	85.4
27	1044	5	4103	16	345629	2809752	84.5
28	463	5	2210	8	18980175	19853474	87.9
28	463	5	2210	8	20278223	20470820	84.4
29	741	5	3153	14	2413246	5233435	85.5
29	741	5	3153	8	1775901	3680043	85.1
29	741	5	3153	8	19887716	20147862	90.5
30	386	5	1977	14	23927	4143647	86.1
31	3099	6	9627	10	5141199	9226213	85.2
31	3099	6	9627	9	3395597	16450459	86.5
32	1447	6	3866	10	5055643	6339381	88.5
32	1447	6	3866	9	2905542	6171635	86.5
33	1667	6	5321	1	894375	1638347	86.8
33	1667	6	5321	10	171427	3480815	85.1
33	1667	6	5321	11	351742	1539667	85.4
33	1667	6	5321	9	186420	2754439	86.5
34	1847	7	5648	18	14657191	16966967	79.2
34	1847	7	5648	19	1187157	13644070	83.9
35	3626	7	11478	19	273679	2232797	85.6
36	1464	8	4931	18	8227598	8955866	87
36	1464	8	4931	18	3229101	12573623	86.2
36	1464	8	4931	18	594550	1751966	84.9
36	1464	8	4931	3	610002	2753685	84.5
36	1464	8	4931	4	13311591	15216689	86
38	1192	9	5274	11	274594	2267388	87
38	1192	9	5274	4	467167	7562233	87.1
38	1192	9	5274	4	156061	2564797	85.8
39	884	9	3266	11	3421422	13835733	86
39	884	9	3266	4	3543479	4742941	87.2
40	2069	9	8314	11	12198370	13331246	90.5
40	2069	9	8314	6	108138	2730611	85.2
41	1763	9	6886	11	10058396	10253857	88.6
41	1763	9	6886	6	19960417	19960417	100
42	411	9	1595	6	20480537	21665706	86.3
43	1745	9	5551	13	2737337	3776919	84
43	1745	9	5551	6	21761930	24071626	87.6
43	1745	9	5551	6	10911121	11609768	88.1
43	1745	9	5551	6	4614443	7484363	86.6
43	1745	9	5551	6	8068417	8181097	83.9
44	3872	10	9262	13	7859526	13851843	86.5
45	684	10	3054	13	1972403	7491834	87.5
45	684	10	3054	6	3830973	6856234	85.2
45	684	10	3054	8	12323740	14995031	87.4
46	1610	10	4632	6	8030996	8030996	100
47	1089	unanchored	3525	10	5534934	8913833	74.6
48	1373	unanchored	4371	1	14411129	15444678	82.8
48	1373	unanchored	4371	17	20957	4937683	86.3
48	1373	unanchored	4371	17	11069903	12710554	86.8
49	3818	unanchored	10051	7	6200667	7940059	86
49	3818	unanchored	10051	7	2318483	3953094	87.4
49	3818	unanchored	10051	7	370505	1532859	88
49	3818	unanchored	10051	9	2083752	2228950	84.3
50	357	unanchored	368	10	4672606	8040029	91.6
51	121	unanchored	885	10	7885424	8029471	91.9
52	537	unanchored	2016	9	4123034	4897634	87.4
53	2774	unanchored	6271	14	9171132	16591022	85.4
58	113	unanchored	447	5	12798808	14900027	77.7
59	1819	unanchored	6086	13	5929679	9469954	86.7
62	176	unanchored	939	11	5088806	5484166	89.4
90	2	unanchored	77	13	4134364	4346864	81.4
106	220	unanchored	1094	14	4240037	6460863	86.6
107	1155	unanchored	3546	11	2542526	7043320	86.7
107	1155	unanchored	3546	18	1923480	3258425	85.9
112	1054	unanchored	3214	19	216474	5183350	87.7
120	1013	unanchored	3709	19	10076403	13244028	79
121	932	unanchored	3935	17	5866289	5996583	82.9
124	230	unanchored	1207	2	945036	2988291	86.3
136	536	unanchored	1913	10	2430699	5330539	87.3
139	816	unanchored	2921	8	10336451	10863269	82.8
145	851	unanchored	3184	6	267209	572097	89.7
