# Supplementary material for: A genetically anchored physical framework for Theobroma cacao cv. Matina 1-6
Source: BMC Genomics. 2011 Aug 16;12:413. doi: 10.1186/1471-2164-12-413 (PMC3173454; doi:10.1186/1471-2164-12-413)
Supplement: Additional file 6 — T. cacao physical map BES aligned to P. trichocarpa genome assembly. Alignment of the Matina 1-6 physical map to the Populus genome. [file 1471-2164-12-413-S6.XLSX]

## Sheet: Sheet1
Additional file 6. T. cacao physical map BES aligned to P. trichoptera genome assembly
T. cacao Contig	# BAC Clones	T. cacao chromosome	CB size	P. trichocarpa Chromosome	Start	End	%Identity (avg)
1	1024	1	4373	14	743287	3687880	88.3
1	1024	1	4373	5	1853802	11283965	85.5
1	1024	1	4373	5	15922463	18077778	88.2
1	1024	1	4373	7	8985342	9199802	87.4
1	1024	1	4373	7	9295717	13854583	87.8
1	1024	1	4373	7	14224022	14602240	84.6
2	4516	1	14471	14	11180995	16734342	86.5
2	4516	1	14471	2	16790055	22492413	86
2	4516	1	14471	2	3724884	3896897	86.1
2	4516	1	14471	5	1398886	6294956	86.4
2	4516	1	14471	7	2124153	3072318	84.3
3	626	1	2343	1	25812740	26529121	85
3	626	1	2343	14	3420043	5606291	86.8
3	626	1	2343	2	10117229	11655172	87.7
3	626	1	2343	9	2710631	7024504	85.8
5	4744	2	19595	1	9978069	10950658	86
5	4744	2	19595	1	28028867	29637349	87.8
5	4744	2	19595	1	28283711	29526918	85.9
5	4744	2	19595	1	30184529	30443398	81.3
5	4744	2	19595	13	13866025	14960115	85.4
5	4744	2	19595	17	3327469	6440442	84.7
5	4744	2	19595	19	14239365	14998909	86
5	4744	2	19595	3	15578604	16607056	86.4
5	4744	2	19595	4	15387034	20613058	86.5
5	4744	2	19595	4	20737087	20896388	85.6
5	4744	2	19595	5	11637771	14537891	83.7
5	4744	2	19595	5	6319492	7726390	86.6
5	4744	2	19595	7	540053	638655	87.6
5	4744	2	19595	7	5498226	6433049	88.1
5	4744	2	19595	8	74529	852614	89.9
5	4744	2	19595	9	7952083	12718452	86.7
5	4744	2	19595	9	12738752	12925490	89.5
5	4744	2	19595	9	7735345	7909463	87.3
6	2571	2	6846	8	7669252	7765228	89.3
7	2304	2	7056	10	4118612	8121719	85
7	2304	2	7056	13	12513313	12731921	86.3
7	2304	2	7056	8	11885378	13685127	86.6
7	2304	2	7056	8	8168245	8278103	86.8
9	1231	2	5510	10	12093617	12478301	89
9	1231	2	5510	10	11245908	15760810	86.8
9	1231	2	5510	8	8383541	8567928	88.4
9	1231	2	5510	8	5687378	9542659	86.5
10	307	2	1566	10	13417355	13793546	85.8
10	307	2	1566	10	15775370	16116698	87.1
10	307	2	1566	8	5344505	7581165	87.5
11	566	3	2221	12	8514023	10154967	86.6
11	566	3	2221	15	9311209	10820699	88.3
13	2353	3	5515	12	3157701	4164829	84.7
13	2353	3	5515	15	4562382	5772394	89.2
14	650	3	2958	12	7537148	7770233	88.1
14	650	3	2958	15	8340615	8864265	85.2
15	1160	3	3058	12	5787366	7223758	81.8
15	1160	3	3058	15	7731246	8263398	83.7
16	2085	3	5416	1	8615072	12714392	86.2
16	2085	3	5416	1	5843636	8514289	85.7
16	2085	3	5416	1	765182	1720967	85.9
16	2085	3	5416	1	1781395	2452204	87.5
16	2085	3	5416	12	130450	4837837	86.9
16	2085	3	5416	15	139496	6395031	87.5
16	2085	3	5416	3	8954106	14479316	86
16	2085	3	5416	3	10580467	11498258	86.6
17	394	4	1823	1	32846202	34841371	88.9
18	3567	4	9506	17	10689334	13276597	86.4
18	3567	4	9506	17	12293385	14591712	85.9
18	3567	4	9506	4	7100212	13825153	87.1
18	3567	4	9506	5	11395543	12207989	82.8
19	1070	4	4523	1	31123782	31123782	82
19	1070	4	4523	13	13598076	15174997	88.9
19	1070	4	4523	14	10495091	11031719	88.7
19	1070	4	4523	14	10582132	10727068	85.1
19	1070	4	4523	16	13171924	13954946	83.6
19	1070	4	4523	17	2032682	5824533	87.8
19	1070	4	4523	17	14036408	14447725	87.9
19	1070	4	4523	2	20601101	21255156	88.7
19	1070	4	4523	3	17519947	17519947	75
19	1070	4	4523	4	8547819	8800659	89.4
19	1070	4	4523	5	12350837	12350837	92
19	1070	4	4523	6	8053725	8568364	85.2
19	1070	4	4523	7	227850	1439862	87.3
20	840	4	3333	1	30623313	31146811	85.8
20	840	4	3333	10	10059461	10719814	85.5
20	840	4	3333	17	6659271	7312505	86.7
20	840	4	3333	2	20947202	22630961	83.3
20	840	4	3333	3	16726496	17012956	86.8
20	840	4	3333	5	5480094	6204765	87.5
20	840	4	3333	7	3852445	5302859	88.1
20	840	4	3333	8	9976978	10431866	85.5
21	154	4	641	10	9395028	10041239	87.8
21	154	4	641	8	10571661	11026830	89.8
22	1044	4	4699	10	8436307	9492915	86
22	1044	4	4699	10	58720	4050596	88
22	1044	4	4699	10	14483256	15317795	86.1
22	1044	4	4699	8	6099380	6767323	85.2
22	1044	4	4699	8	11115022	11691030	89.6
22	1044	4	4699	8	13831007	14164745	90
23	631	5	2977	10	16914577	19692304	81.7
23	631	5	2977	16	8097490	12789993	85.7
23	631	5	2977	16	2636081	7121566	84.7
23	631	5	2977	6	5960176	10800422	85.4
23	631	5	2977	6	7683073	7997158	86.7
23	631	5	2977	8	2139091	4718264	88.3
24	4122	5	10975	10	20158814	20158814	85
24	4122	5	10975	16	4431749	9420734	85.6
24	4122	5	10975	16	7103312	7297263	84.7
24	4122	5	10975	6	8812664	21784197	86.9
24	4122	5	10975	8	1743222	1983953	75.5
26	544	5	2093	16	3344195	3696594	87.8
27	1044	5	4103	13	4926124	8005487	85.1
27	1044	5	4103	19	6264345	9827829	87.5
27	1044	5	4103	6	4929161	4929161	100
28	463	5	2210	16	2597023	3186874	85.6
28	463	5	2210	16	3894853	4333219	87.7
28	463	5	2210	19	7707885	9208120	82
28	463	5	2210	6	19528429	20344417	87.3
28	463	5	2210	6	3890551	4050163	83.4
29	741	5	3153	13	1826303	4620582	85.6
29	741	5	3153	19	2118087	6048683	87.7
29	741	5	3153	5	3192852	3788236	84.4
30	386	5	1977	13	71829	1791123	85.8
30	386	5	1977	5	3662	4645108	85.8
31	3099	6	9627	1	34592559	37196849	84.3
31	3099	6	9627	1	11462903	11676691	86.3
31	3099	6	9627	1	2719688	2935621	87
31	3099	6	9627	10	21289207	21438900	86.5
31	3099	6	9627	3	17073514	17402348	87.1
31	3099	6	9627	3	2394955	2800815	85.8
32	1447	6	3866	1	14053145	14243834	87.3
32	1447	6	3866	3	6653489	7448545	84.5
33	1667	6	5321	1	18128609	18637700	86.4
33	1667	6	5321	1	13019596	13969608	86.4
33	1667	6	5321	11	179677	1097800	85.6
33	1667	6	5321	11	3378797	7962999	86.2
33	1667	6	5321	16	60173	696474	86.6
33	1667	6	5321	17	3426167	5093639	85.4
33	1667	6	5321	3	7549838	8704934	87.7
33	1667	6	5321	4	69127	5235628	85.8
34	1847	7	5648	1	35205833	37026237	84.3
34	1847	7	5648	1	37302970	47827557	84.7
34	1847	7	5648	11	12334107	18840123	85
34	1847	7	5648	3	18329045	19925568	81.4
34	1847	7	5648	4	69146	2541831	85.3
35	3626	7	11478	1	37883880	39432359	85.5
35	3626	7	11478	11	12143203	13487957	88.5
36	1464	8	4931	13	13485865	13489765	89.5
36	1464	8	4931	14	1988498	3280348	86.1
36	1464	8	4931	14	1327108	1876408	85.9
36	1464	8	4931	2	101453	2199387	85.7
36	1464	8	4931	2	9245804	10015501	85.5
36	1464	8	4931	2	23202355	23417281	88.4
36	1464	8	4931	2	6109014	9018640	86.6
36	1464	8	4931	2	7381200	7690310	91.3
36	1464	8	4931	5	23355478	25468960	86.6
36	1464	8	4931	5	12187640	18506790	87.6
37	516	8	1996	13	11813974	12404513	82.7
37	516	8	1996	19	12219527	12653098	85.2
37	516	8	1996	5	21105679	21229475	79.4
38	1192	9	5274	18	12196109	12678193	84.1
38	1192	9	5274	18	239450	3484210	85.5
38	1192	9	5274	18	6705827	9136422	86.2
38	1192	9	5274	18	3942511	5194072	87.6
38	1192	9	5274	6	10857725	26837000	86.8
39	884	9	3266	18	11486286	12809947	86.3
39	884	9	3266	18	921290	2677274	88.6
39	884	9	3266	6	24465473	24913075	85.1
39	884	9	3266	6	17707406	19494155	86.8
40	2069	9	8314	1	3375668	5092662	85.8
40	2069	9	8314	3	19151309	20043645	84.5
40	2069	9	8314	3	18574738	18993587	87.1
41	1763	9	6886	18	14166472	14628473	83.3
41	1763	9	6886	18	13612918	14919339	88.6
41	1763	9	6886	6	5019771	5881971	87.8
42	411	9	1595	1	26846916	27179982	86.6
42	411	9	1595	1	25097199	25437283	89.7
42	411	9	1595	9	5478508	7081636	87.5
43	1745	9	5551	1	20886784	21479328	86.8
43	1745	9	5551	1	23428758	25031549	86.6
43	1745	9	5551	4	19341535	21317616	87.8
43	1745	9	5551	4	20196851	20509994	84.6
43	1745	9	5551	9	667553	6849696	87.6
43	1745	9	5551	9	11913635	12232639	85.5
43	1745	9	5551	9	11436317	11900004	88.7
43	1745	9	5551	9	12343309	12596352	84.9
43	1745	9	5551	9	4128910	5161440	85.2
44	3872	10	9262	1	4802929	5543378	87.8
44	3872	10	9262	10	20648991	21287201	86.4
44	3872	10	9262	15	6152541	6232706	77.9
44	3872	10	9262	19	8542299	10920551	87.1
44	3872	10	9262	3	17769907	18612047	86.7
44	3872	10	9262	8	546834	1072765	85.7
45	684	10	3054	10	17801452	19602716	86.4
45	684	10	3054	8	2270539	3888353	86.5
46	1610	10	4632	10	17101875	17647743	89
46	1610	10	4632	19	11304112	11982674	83.7
46	1610	10	4632	8	3958192	4526521	89.2
47	1089	unanchored	3525	2	1391949	4272184	84.2
48	1373	unanchored	4371	12	8958231	14475111	86.7
48	1373	unanchored	4371	15	6730831	14257483	86.5
48	1373	unanchored	4371	3	11594612	12200534	85
48	1373	unanchored	4371	3	14879222	16141991	85.1
49	3818	unanchored	10051	1	15302556	16786080	87.4
49	3818	unanchored	10051	14	15508832	16115098	86.5
49	3818	unanchored	10051	14	8894977	9288968	87.3
49	3818	unanchored	10051	14	9476458	9924149	87.3
49	3818	unanchored	10051	2	22613234	23100868	86.1
49	3818	unanchored	10051	2	2326893	5079377	86.3
49	3818	unanchored	10051	2	15450896	17272848	86.9
49	3818	unanchored	10051	5	21918647	23328075	86.1
50	357	unanchored	368	18	5914874	11355200	89.3
51	121	unanchored	885	8	13810535	15851162	95.7
52	537	unanchored	2016	1	14591297	15176497	85.7
52	537	unanchored	2016	3	6632858	7089387	82.8
53	2774	unanchored	6271	1	31262452	32320765	87.5
59	1819	unanchored	6086	10	19677753	20404954	87.1
59	1819	unanchored	6086	8	1214365	2151741	87.9
62	176	unanchored	939	6	4157633	4793671	87.7
64	12	unanchored	207	7	41814	1311665	89.3
90	2	unanchored	77	10	17921521	17931796	78.8
106	220	unanchored	1094	5	2869973	3544652	87.8
107	1155	unanchored	3546	18	5717409	10280993	86.8
107	1155	unanchored	3546	2	5094874	6108365	86.8
107	1155	unanchored	3546	5	18910189	19552341	82.9
107	1155	unanchored	3546	5	19567384	20004370	88.6
107	1155	unanchored	3546	6	13749284	14561361	84.7
112	1054	unanchored	3214	10	16286975	16588235	86.6
120	1013	unanchored	3709	16	6151722	6499019	79.7
121	932	unanchored	3935	15	9162598	9245510	83.9
123	449	unanchored	1642	7	14115468	14192123	87
123	449	unanchored	1642	7	3226315	3366764	85
124	230	unanchored	1207	14	5392531	6869766	87.4
124	230	unanchored	1207	2	11634588	12821935	86.4
136	536	unanchored	1913	2	4357069	4719379	86.8
136	536	unanchored	1913	5	20438649	20895271	86.6
139	816	unanchored	2921	6	1731316	2251066	87.3
145	851	unanchored	3184	3	19086329	19328602	89.6
