# Supplementary material for: A genetically anchored physical framework for Theobroma cacao cv. Matina 1-6
Source: BMC Genomics. 2011 Aug 16;12:413. doi: 10.1186/1471-2164-12-413 (PMC3173454; doi:10.1186/1471-2164-12-413)
Supplement: Additional file 7 — T. cacao physical map BES aligned to A. thaliana genome assembly. Alignment of the Matina 1-6 physical map to the Arabidopsis genome. [file 1471-2164-12-413-S7.XLSX]

## Sheet: Sheet1
Additional file 7. T. cacao physical map BES aligned to A. thaliana genome assembly
T. cacao Contig	# BAC Clones	T. cacao chromosome	CB size	A. thaliana Chromosome	Start	End	%Identity (avg)
1	1024	1	4373	2	7221100	8202128	85.8
1	1024	1	4373	3	17640424	19103986	86.3
1	1024	1	4373	3	21545453	21545453	85
1	1024	1	4373	4	16522181	17801636	87.8
1	1024	1	4373	5	26555093	26832332	87.4
2	4516	1	14471	3	8669728	19072899	90
2	4516	1	14471	3	21673536	22146027	84.1
2	4516	1	14471	5	25526021	25634566	88.2
3	626	1	2343	3	22468612	22608031	81.6
3	626	1	2343	5	4064742	4448194	84.9
5	4744	2	19595	2	9021217	9240069	90.4
5	4744	2	19595	2	6935247	7355174	87.9
5	4744	2	19595	2	5744181	7122209	90.3
5	4744	2	19595	3	6549341	6979726	85.6
5	4744	2	19595	4	17968010	18266389	86.3
5	4744	2	19595	5	2664310	4537045	88.4
5	4744	2	19595	5	7767908	7899019	82.8
5	4744	2	19595	5	25491276	25795456	85.6
7	2304	2	7056	1	26331299	26613660	85.3
9	1231	2	5510	1	4651119	4651119	93
9	1231	2	5510	1	25497803	26020986	84
9	1231	2	5510	1	9144378	9194187	86.6
9	1231	2	5510	2	1067922	1332183	86.8
9	1231	2	5510	2	358761	552043	87.7
10	307	2	1566	1	4774146	4916487	88.5
10	307	2	1566	1	26115652	26290428	82.1
10	307	2	1566	1	9206662	9316139	86.5
10	307	2	1566	2	847706	998097	89.3
16	2085	3	5416	1	23173496	23942530	86.3
16	2085	3	5416	5	18337185	19265624	87.5
16	2085	3	5416	5	21300902	21994957	84.4
17	394	4	1823	3	10196241	10428747	85.8
18	3567	4	9506	3	97084	801572	84
18	3567	4	9506	3	10188152	10188152	95
18	3567	4	9506	5	4866638	5146011	84.8
19	1070	4	4523	4	8085116	8161766	85
20	840	4	3333	3	7929593	7929593	78
20	840	4	3333	4	7821374	8100347	83.5
21	154	4	641	3	8069862	8141522	85.6
22	1044	4	4699	3	8318619	8642965	85.1
22	1044	4	4699	3	5669838	5971764	86.4
22	1044	4	4699	4	8258701	9151792	86.9
23	631	5	2977	2	15582913	16045319	85.8
23	631	5	2977	3	19656063	20047639	86.7
23	631	5	2977	3	2713631	2972720	88.4
23	631	5	2977	5	55698	751472	85.8
24	4122	5	10975	2	15124950	15545437	86.2
24	4122	5	10975	5	1036481	2796690	89.6
28	463	5	2210	3	3764624	3881486	86.7
29	741	5	3153	3	941309	1298018	85.7
30	386	5	1977	3	1553198	1744726	86.8
31	3099	6	9627	3	5332402	5982294	87.9
33	1667	6	5321	1	9956674	10552799	84.1
33	1667	6	5321	1	3341009	4032783	85.9
33	1667	6	5321	3	4588341	4992502	87.2
33	1667	6	5321	4	10028087	11537043	84.1
34	1847	7	5648	1	3108203	3850133	90.8
34	1847	7	5648	3	4192433	4250240	83.4
34	1847	7	5648	4	13386424	13726945	85.1
34	1847	7	5648	5	21991349	22663648	86.4
35	3626	7	11478	1	2200938	2360392	89
36	1464	8	4931	1	28215533	29352359	88
36	1464	8	4931	1	6730402	7928009	84.8
36	1464	8	4931	1	21568829	21891394	81.9
37	516	8	1996	1	7965224	7965224	88
38	1192	9	5274	2	10476608	11200590	86.3
38	1192	9	5274	4	15163668	15929709	84.2
38	1192	9	5274	5	22926395	23541978	84.5
38	1192	9	5274	5	3399786	3870407	84.9
38	1192	9	5274	5	8520001	9158689	88.1
39	884	9	3266	5	22794488	22794488	94
43	1745	9	5551	3	15821363	17263857	88.3
45	684	10	3054	2	16430229	16601462	83.5
45	684	10	3054	3	20384182	20703854	85.9
47	1089	unanchored	3525	3	12858063	14818415	78.6
48	1373	unanchored	4371	3	17879969	18115455	86.5
49	3818	unanchored	10051	3	17913432	23214917	89.3
50	357	unanchored	368	2	2232186	5296455	90.7
51	121	unanchored	885	2	3244988	3718809	94.9
52	537	unanchored	2016	3	12603299	14737768	93.4
53	2774	unanchored	6271	3	7427740	13330419	88.2
58	113	unanchored	447	2	5363	9316	94.3
59	1819	unanchored	6086	3	3096264	5544641	89.8
62	176	unanchored	939	5	6834767	6878197	83.7
106	220	unanchored	1094	3	1015842	1401683	88.7
107	1155	unanchored	3546	1	27602138	29980649	88.9
112	1054	unanchored	3214	1	29828569	29932111	89
120	1013	unanchored	3709	3	13196742	14606819	84.8
121	932	unanchored	3935	5	11210356	12231236	75.5
123	449	unanchored	1642	4	18542854	18557870	84.7
124	230	unanchored	1207	2	18856115	18947647	86.3
124	230	unanchored	1207	4	187370	479319	82.9
136	536	unanchored	1913	1	28848339	28874649	88.3
139	816	unanchored	2921	3	12085016	14466097	82
