# Supplementary material for: A genetically anchored physical framework for Theobroma cacao cv. Matina 1-6
Source: BMC Genomics. 2011 Aug 16;12:413. doi: 10.1186/1471-2164-12-413 (PMC3173454; doi:10.1186/1471-2164-12-413)
Supplement: Additional file 8 — T. cacao physical map BES aligned to T. cacao (Criollo) genome assembly. Alignment of the Matina 1-6 physical map to the Criollo genome. [file 1471-2164-12-413-S8.XLSX]

## Sheet: Sheet1
Additional file 8. T. cacao physical map BES aligned to T. cacao (Criollo) genome assembly
Mayina 1-6 Contig	# BAC Clones	Matina 1-6 chromosome	CB size	Criollo chromosome	Start	End	%Identity (avg)
1	1024	1	4373	1	13613	5630716	98.4
1	1024	1	4373	8	49955	2647885	86.3
2	4516	1	14471	1	6250033	21172201	97.9
2	4516	1	14471	1	22301608	23298066	97
2	4516	1	14471	1	18036546	18961640	97.7
3	626	1	2343	1	28591295	31248601	97.6
4	217	2	1050	2	770	967039	97.6
5	4744	2	19595	2	10175016	11172220	98.2
5	4744	2	19595	2	13308430	14430571	97.5
5	4744	2	19595	2	960364	14115911	97.9
5	4744	2	19595	8	284619	2669597	88.2
5	4744	2	19595	9	8596942	9044118	98.7
5	4744	2	19595	9	23982552	24281404	98.5
6	2571	2	6846	2	11959838	17639081	98
6	2571	2	6846	2	14883640	15187377	98.6
6	2571	2	6846	5	10506360	10506360	92
6	2571	2	6846	7	4567305	9790598	97.2
7	2304	2	7056	2	16321942	23328318	97.8
7	2304	2	7056	2	16995636	18903022	88.2
7	2304	2	7056	5	9985321	11907852	97.1
7	2304	2	7056	7	9639013	9639013	87
7	2304	2	7056	8	10978576	11512706	97.8
8	1032	2	3688	2	22457786	23543753	97.1
8	1032	2	3688	3	13784413	14614360	97.6
8	1032	2	3688	5	12051910	12575636	97.5
8	1032	2	3688	5	9675377	10074678	97.9
9	1231	2	5510	2	20851990	26320280	97.8
9	1231	2	5510	2	22242630	22344199	98.4
10	307	2	1566	2	26303462	27700472	98.5
11	566	3	2221	3	11625	3205724	97.7
12	1284	3	4705	10	7208746	7648699	97.9
12	1284	3	4705	3	3796529	3847280	98.7
12	1284	3	4705	3	5850222	6588901	98
12	1284	3	4705	3	5031270	5263933	97.7
13	2353	3	5515	3	4518301	4885249	98.6
13	2353	3	5515	3	7661585	8172909	97.5
13	2353	3	5515	3	5296019	5513355	98.1
13	2353	3	5515	3	8304161	8635829	97.3
13	2353	3	5515	3	7419526	7588631	98.8
13	2353	3	5515	3	3917906	4059825	95.5
13	2353	3	5515	3	4312767	4502891	98.4
13	2353	3	5515	3	6646699	7150914	98.1
14	650	3	2958	3	8650191	8997521	98
14	650	3	2958	3	10461673	12137473	98.1
15	1160	3	3058	3	9332265	9332265	85
15	1160	3	3058	3	3502295	3830641	97.8
15	1160	3	3058	3	12691531	14119884	97.8
16	2085	3	5416	3	16172341	25457401	97.9
16	2085	3	5416	3	2032353	2299028	97.1
16	2085	3	5416	3	3127404	3431970	97.9
17	394	4	1823	4	38869	1706466	97.7
18	3567	4	9506	4	5852822	13542780	97.9
18	3567	4	9506	4	8828831	10050901	97
18	3567	4	9506	4	8221418	10228223	97.8
19	1070	4	4523	4	13564956	17489942	97.8
20	840	4	3333	1	5490488	6980913	98.1
20	840	4	3333	4	17392479	19932792	97.9
21	154	4	641	4	19874576	20447378	98.2
22	1044	4	4699	1	25109377	26752060	86.9
22	1044	4	4699	3	9481230	10565416	97.9
22	1044	4	4699	4	20319659	23472057	97.9
23	631	5	2977	10	736195	4593938	83
23	631	5	2977	5	36733	3539413	97.8
24	4122	5	10975	10	3707673	4572298	91.7
24	4122	5	10975	5	3495343	13355310	97.8
25	567	5	2453	5	12603309	14628081	98
26	544	5	2093	5	14867374	16633381	97.2
27	1044	5	4103	5	17602971	18082384	98.3
27	1044	5	4103	5	17390089	20502466	97.5
28	463	5	2210	5	15168321	18668231	97.3
29	741	5	3153	5	18919468	23324001	96.9
30	386	5	1977	5	23814234	25601860	97.7
31	3099	6	9627	5	10532082	10772808	98.2
31	3099	6	9627	6	7115803	7300609	89.5
31	3099	6	9627	6	8810	5586660	97.2
31	3099	6	9627	6	4832858	4893929	98.6
32	1447	6	3866	6	5965719	6505546	98
33	1667	6	5321	6	6763688	15458422	97.8
34	1847	7	5648	7	2641	5981622	96.7
35	3626	7	11478	7	6006619	10815893	96.7
35	3626	7	11478	7	8917987	12359101	97
36	1464	8	4931	1	192898	3068198	86.2
36	1464	8	4931	8	1918	6158117	98.3
37	516	8	1996	8	9513068	10939833	97.6
38	1192	9	5274	9	44856	5074070	98.1
39	884	9	3266	9	6442755	13832929	97.8
39	884	9	3266	9	20180463	20448789	87.5
40	2069	9	8314	1	10127483	10792719	97.1
40	2069	9	8314	5	6318016	6419349	98.3
40	2069	9	8314	9	16044790	20164058	97.9
40	2069	9	8314	9	22177164	24052584	97.6
41	1763	9	6886	9	12528032	16032331	97.6
41	1763	9	6886	9	14824272	15079100	98.1
42	411	9	1595	9	20169246	22137988	98.2
43	1745	9	5551	1	15377992	15572462	97.7
43	1745	9	5551	9	21301537	28414281	98
44	3872	10	9262	10	4931392	15139397	96.7
44	3872	10	9262	10	6313290	6834397	97.1
44	3872	10	9262	4	10587276	14575515	93.7
44	3872	10	9262	5	11486103	11794468	97.5
45	684	10	3054	10	1025925	3403095	97.5
45	684	10	3054	5	1559436	3182858	84.9
46	1610	10	4632	10	39470	1149759	98
46	1610	10	4632	8	8956766	9523439	97.7
47	1089	unanchored	3525	6	13506934	13801119	96.7
47	1089	unanchored	3525	8	8761936	8948673	98.8
48	1373	unanchored	4371	3	14186857	19239952	98.3
48	1373	unanchored	4371	5	16013457	16363186	98
49	3818	unanchored	10051	1	20874569	27790947	98
49	3818	unanchored	10051	1	17401516	21789286	97.3
49	3818	unanchored	10051	1	16078147	18169419	98.3
49	3818	unanchored	10051	6	6588649	7573048	98
50	357	unanchored	368	4	2311931	2510454	99.8
51	121	unanchored	885	5	544669	639176	99.6
52	537	unanchored	2016	6	6297730	7957449	96.4
53	2774	unanchored	6271	4	716020	7057496	97.7
56	2	unanchored	87	3	20655741	20711649	99.3
57	292	unanchored	1035	5	9591808	9908103	96.4
58	113	unanchored	447	7	13798708	14167275	96.2
59	1819	unanchored	6086	10	3419506	7505086	97.4
59	1819	unanchored	6086	10	3809468	8695672	97.6
61	92	unanchored	423	1	14555940	14606629	90
62	176	unanchored	939	9	7077162	8073279	98.1
63	23	unanchored	170	3	15173988	16487217	93.3
64	12	unanchored	207	5	35714	100260	98.6
65	14	unanchored	202	1	4321690	4405576	92.7
66	155	unanchored	749	9	11022306	12217747	97.2
72	4	unanchored	192	9	28349403	28385079	99.3
75	2	unanchored	151	3	1357369	1487555	99
78	2	unanchored	74	2	23642674	23731425	95.7
83	2	unanchored	157	4	15271958	15385431	98.7
86	2	unanchored	88	9	18214756	18288552	97.5
94	3	unanchored	99	3	12672868	12721659	98.5
97	2	unanchored	82	2	7816851	7886486	96.7
106	220	unanchored	1094	5	23247294	23804304	98.2
106	220	unanchored	1094	9	5164404	5228194	95.6
107	1155	unanchored	3546	8	6420546	7006015	98.2
107	1155	unanchored	3546	8	6478329	7235951	97.8
107	1155	unanchored	3546	8	7251735	7806789	97.9
107	1155	unanchored	3546	9	5313834	8565028	98.6
109	3	unanchored	152	8	1612094	1703627	99
112	1054	unanchored	3214	7	12821451	13760097	97.5
120	1013	unanchored	3709	7	11429186	12886899	96.6
121	932	unanchored	3935	3	9501126	11077099	97.7
123	449	unanchored	1642	1	4443453	5255247	98
123	449	unanchored	1642	3	9290102	9463342	98.1
124	230	unanchored	1207	1	27832589	30052946	98.3
128	2	unanchored	68	1	29663517	29767961	96
130	4	unanchored	80	2	25601742	25671522	97.6
132	3	unanchored	72	4	12342978	12441052	95.3
136	536	unanchored	1913	8	8193081	8527561	98.8
136	536	unanchored	1913	8	8082424	8516523	98
137	2	unanchored	74	2	3531399	4127702	98.7
139	816	unanchored	2921	2	14570975	14695843	96.8
139	816	unanchored	2921	5	9316753	12418620	96.9
140	457	unanchored	1545	2	10524989	10849128	97.3
145	851	unanchored	3184	1	19436405	19876561	97.2
145	851	unanchored	3184	9	16665367	17068348	98
149	174	unanchored	906	9	11088083	12318411	98.3
