# Supplementary material for: A genetically anchored physical framework for Theobroma cacao cv. Matina 1-6
Source: BMC Genomics. 2011 Aug 16;12:413. doi: 10.1186/1471-2164-12-413 (PMC3173454; doi:10.1186/1471-2164-12-413)
Supplement: Additional file 9 — LG prediction of unanchored FPC contigs based on collinearity with other genomes. Summary of incorporation of unanchored contigs. [file 1471-2164-12-413-S9.XLSX]

## Sheet: Sheet1
Additional file 9. LG prediction of unanchored FPC contigs based on colinearity with other genomes
Unanchored FPC	Vitis	Populus	Arabidopsis	Criollo	Predicted Matina 1-6
50	6	9	2	4	0
51	6	4,2	2	5	2
52	6	2,6	1,9,4	6	6
53	4	4,6	2,1,4	4	4
58	4	NA	2	7	0
59	9,1,10	2,10,5	4,5	10	5,10
62	6,9	9	NA	9	9
64	NA	4	NA	5	0
106	5,4,2	1,5	4,5	5	5
112	7	2,10,5	8	7	7
120	7	5	1,9,4	7	7
121	3	3	3	3	3
123	NA	1	2	3	0
124	3	8,4	4	1	0
136	6	1,8	8	8	8
139	5,10,4	5,9	1,9,4	2	0
145	9	9	NA	9	9
NA=no alignment
0=unpredicted
